# Supplementary material for: Protocol for the precise activation of intradental neurons in mice via electrical stimulation
Source: STAR Protoc. 2026 Mar 2;7(1):104386. doi: 10.1016/j.xpro.2026.104386 (PMC12969412; doi:10.1016/j.xpro.2026.104386)
Supplement: Table S1. List of components for fabricating the custom stereotaxic stage (excluding palate bar mounting components), related to Step 1 [file mmc1.xlsx]

## Sheet: Sheet1
REAGENT or RESOURCE	SOURCE	IDENTIFIER
Mini-Series Adapter with External M4 Threads and Internal M3 Threads	Thorlabs	MSA4/M
Mini-Series Adapter with External M6 Threads and Internal M3 Threads	Thorlabs	MSA6/M
Large Dual-Axis Goniometer, 25.4 mm Distance to Point of Rotation	Thorlabs	GNL20/M
Mini-Post Right-Angle Post Clamp Fixed 90° Adapter	Thorlabs	MSRA90
Mini-Series Optical Post Ø6 mm L = 1.5	Thorlabs	MS1.5R
Mini-Post Swivel Post Clamp 360° Continuously Adjustable	Thorlabs	MSWC
100 mm x 150 mm x 9.5 mm Mini-Series Aluminum Breadboard, M4 and M6 High-Density Taps	Thorlabs	MSB1015/M
Aluminum Breadboard, 100 mm x 150 mm x 12.7 mm, M6 Taps	Thorlabs	MB1015/M
M6 x 1.0 Threaded Counterbore Adapter	Thorlabs	CBA6M
Adapter with External M6 x 1.0 Threads and External M4 x 0.7 Threads	Thorlabs	AP6M4M
Adapter with External M4 Threads and External M3 Threads	Thorlabs	AP4M3M
Mini-Series Optical Post, Ø6 mm, L = 2"	Thorlabs	MS2R
Mini-Series Optical Post, Ø6 mm, L = 3"	Thorlabs	MS3R
M6 x 1.0 Stainless Steel Cap Screw, 10 mm Long, 25 Pack	Thorlabs	SH6MS10
Standard Ear Bars and Rubber Tips for Mouse Stereotaxic	Stoelting	51648
