# Supplementary material for: Protocol for the precise activation of intradental neurons in mice via electrical stimulation
Source: STAR Protoc. 2026 Mar 2;7(1):104386. doi: 10.1016/j.xpro.2026.104386 (PMC12969412; doi:10.1016/j.xpro.2026.104386)
Supplement: Table S2. Associated files for 3D printing, related to Steps 2, 4, and 9 [file mmc2.xlsx]

## Sheet: Sheet1
FILE/PART	STEP	FILE LOCATION
Step2_Nosecone_MainBody.STL	2	https://github.com/EmrickLab/STAR-Protocol-Wan-et-al-2025/blob/68ce743703c51805c3e86a38810c1e0f09f96a12/Star%20Protocol%20(Wan%20et%20al%202025)%20CAD%20Models/Step2_Nosecone_MainBody.STL
Step2_Nosecone_Isosleeve.STL	2	https://github.com/EmrickLab/STAR-Protocol-Wan-et-al-2025/blob/68ce743703c51805c3e86a38810c1e0f09f96a12/Star%20Protocol%20(Wan%20et%20al%202025)%20CAD%20Models/Step2_Nosecone_Isosleeve.STL
Step4_PalateMount_MainPalateMountingTipBody.STL	4	https://github.com/EmrickLab/STAR-Protocol-Wan-et-al-2025/blob/68ce743703c51805c3e86a38810c1e0f09f96a12/Star%20Protocol%20(Wan%20et%20al%202025)%20CAD%20Models/Step4_PalateMount_MainPalateMountingTipBody.STL
Step4_PalateMount_NoseconeGuideSlot.STL	4	https://github.com/EmrickLab/STAR-Protocol-Wan-et-al-2025/blob/68ce743703c51805c3e86a38810c1e0f09f96a12/Star%20Protocol%20(Wan%20et%20al%202025)%20CAD%20Models/Step4_PalateMount_NoseconeGuideSlot.STL
Step4_PalateMount_M3ThumbscrewAdapter.STL	4	https://github.com/EmrickLab/STAR-Protocol-Wan-et-al-2025/blob/68ce743703c51805c3e86a38810c1e0f09f96a12/Star%20Protocol%20(Wan%20et%20al%202025)%20CAD%20Models/Step4_PalateMount_M3ThumbscrewAdapter.STL
Step9_BuccalRetractor.STL	9	https://github.com/EmrickLab/STAR-Protocol-Wan-et-al-2025/blob/68ce743703c51805c3e86a38810c1e0f09f96a12/Star%20Protocol%20(Wan%20et%20al%202025)%20CAD%20Models/Step9_BuccalRetractor.STL
