# Supplementary material for: Protocol for the precise activation of intradental neurons in mice via electrical stimulation
Source: STAR Protoc. 2026 Mar 2;7(1):104386. doi: 10.1016/j.xpro.2026.104386 (PMC12969412; doi:10.1016/j.xpro.2026.104386)
Supplement: Table S3. List of 3D printing materials, related to Step 2, 4, and 9 [file mmc3.xlsx]

## Sheet: Sheet1
REAGENT or RESOURCE	SOURCE	IDENTIFIER	NOTE
Chitu Systems Conjure Rigid Resin with Engineering-Like Features for Functional Gadgets Resin Printing,Low Shrinkage for Articulated Figure LCD 3D Printing (White,1000g)	Amazon	B09JGB3HFT	For custom nosecone
Bambu PLA-CF (Black)	Bambu Lab	14100	For custom palate mounting tip
Bambu PLA Basic (Jade White)	Bambu Lab	10100	For buccal retractor
