# Supplementary material for: Protocol for the precise activation of intradental neurons in mice via electrical stimulation
Source: STAR Protoc. 2026 Mar 2;7(1):104386. doi: 10.1016/j.xpro.2026.104386 (PMC12969412; doi:10.1016/j.xpro.2026.104386)
Supplement: Table S4. Custom palate mounting tip components, related to Step 4 [file mmc4.xlsx]

## Sheet: Sheet1
REAGENT or RESOURCE	SOURCE	IDENTIFIER
1110 Pcs M3 Small Metric Screws with Nuts, Hex Socket Head Cap and Nut Assortment Kits, Stainless Steel Replacement Machine Fastener Screws and Bolts Nuts (Silver 1110)	Amazon	B0CMQG542V
Kadrick 520Pcs M2 M3 M4 M5 Threaded Inserts Assortment Kit for 3D Printing Components, Metric Brass Knurled Nuts, Insert by Heat into Plastic Parts	Amazon	B0D5V3TZLB
Dianrui 300PCS Compression Springs Assortment Kit 23 Different Sizes Small Spring 304 Stainless Steel Mechanical Mini Springs for DIY Repair Project	Amazon	B0BVTDP29W
High-Temperature Silicone Rubber Tubing for Air&Water	Mc-MASTER CARR	5293N12
