# Supplementary material for: Protocol for the precise activation of intradental neurons in mice via electrical stimulation
Source: STAR Protoc. 2026 Mar 2;7(1):104386. doi: 10.1016/j.xpro.2026.104386 (PMC12969412; doi:10.1016/j.xpro.2026.104386)
Supplement: Table S5. Incisor retractor components, related to Step 8 [file mmc5.xlsx]

## Sheet: Sheet1
REAGENT or RESOURCE	SOURCE	IDENTIFIER
Stainless Steel Spring Wire, Music Wire 15.7 in Length, 0.2-3mm Diameters, Full Hard	Amazon	B0DNCMQJDN
BNTECHGO 22 Gauge Flexible 2 Conductor Parallel Silicone Wire Spool Red Black High Resistant 200 deg C 600V for Single Color LED Strip Extension Cable Cord,Model,25ft Stranded Tinned Copper Wire	Amazon	B077XBWX8V
