# Supplementary material for: Protocol for the precise activation of intradental neurons in mice via electrical stimulation
Source: STAR Protoc. 2026 Mar 2;7(1):104386. doi: 10.1016/j.xpro.2026.104386 (PMC12969412; doi:10.1016/j.xpro.2026.104386)
Supplement: Table S6. Electrical stimulator components, related to Step 10 [file mmc6.xlsx]

## Sheet: Sheet1
REAGENT or RESOURCE	SOURCE	IDENTIFIER
Edge Hedstroms Hedstrom File 31 mm Size #35 Stainless Steel Green 6/Pk	Henry Schein	4680323
BNTECHGO 22 Gauge Flexible 2 Conductor Parallel Silicone Wire Spool Red Black High Resistant 200 deg C 600V for Single Color LED Strip Extension Cable Cord,Model,25ft Stranded Tinned Copper Wire	Amazon	B077XBWX8V
Chanzon 2:1 Ratio - 80Ft Roll - 1/42" (0.6mm) Heat Shrink Tubing 2:1(25M Total Length) Black Polyolefin Sleeving Wrap Shrinking 2 to 1 1pcs	Amazon	B0B618H243
