# Supplementary material for: Protocol for the precise activation of intradental neurons in mice via electrical stimulation
Source: STAR Protoc. 2026 Mar 2;7(1):104386. doi: 10.1016/j.xpro.2026.104386 (PMC12969412; doi:10.1016/j.xpro.2026.104386)
Supplement: Table S7. Wiring components, related to Step 11 [file mmc7.xlsx]

## Sheet: Sheet1
REAGENT or RESOURCE	SOURCE	IDENTIFIER
Koolertron DDS Signal Generator Counter, 2.4in Screen Display 15MHz High Precision Dual-channel Arbitray Waveform Generator Frequency Meter - US Plug	Koolertron	GH-CJDS66-A
Agilent/HP 34401A DMM	Keysight Technologies	N/A
Cal Test Electronics CT2410: Adapter Connector BNC Male To Binding Post, Double Black	DigiKey	BKCT2410-ND
B&K Precision TL 5A: 40.0" (1016.00mm) Banana Plug, Single To Alligator Clip, Insulated Patch Cord	DigiKey	TL-5A-ND
12.0" (304.80mm) Banana Plug, Single, Stackable To Banana Plug, Single, Stackable Patch Cord 5000VDC (5kV)	DigiKey	B-12-0
GPIB Interface USB 2.0	DigiKey	2770-154939-01-ND
