# Supplementary material for: Protocol for the precise activation of intradental neurons in mice via electrical stimulation
Source: STAR Protoc. 2026 Mar 2;7(1):104386. doi: 10.1016/j.xpro.2026.104386 (PMC12969412; doi:10.1016/j.xpro.2026.104386)
Supplement: Data S1. STL files for 3D printing and relevant CAD files, related to Step 1, 2, 4, and 9 [file mmc9.zip]

Archive with 16 entries (15 files):
- Star Protocol (Wan et al 2025) CAD Models/
- __MACOSX/._Star Protocol (Wan et al 2025) CAD Models
- Star Protocol (Wan et al 2025) CAD Models/Custom Stereotaxic Stage.zip
- __MACOSX/Star Protocol (Wan et al 2025) CAD Models/._Custom Stereotaxic Stage.zip
- Star Protocol (Wan et al 2025) CAD Models/Step4_PalateMount_MainPalateMountingTipBody.STL
- __MACOSX/Star Protocol (Wan et al 2025) CAD Models/._Step4_PalateMount_MainPalateMountingTipBody.STL
- Star Protocol (Wan et al 2025) CAD Models/Step2_Nosecone_MainBody.STL
- __MACOSX/Star Protocol (Wan et al 2025) CAD Models/._Step2_Nosecone_MainBody.STL
- Star Protocol (Wan et al 2025) CAD Models/Step2_Nosecone_Isosleeve.STL
- __MACOSX/Star Protocol (Wan et al 2025) CAD Models/._Step2_Nosecone_Isosleeve.STL
- Star Protocol (Wan et al 2025) CAD Models/Step4_PalateMount_NoseconeGuideSlot.STL
- __MACOSX/Star Protocol (Wan et al 2025) CAD Models/._Step4_PalateMount_NoseconeGuideSlot.STL
- Star Protocol (Wan et al 2025) CAD Models/Step9_BuccalRetractor.STL
- __MACOSX/Star Protocol (Wan et al 2025) CAD Models/._Step9_BuccalRetractor.STL
- Star Protocol (Wan et al 2025) CAD Models/Step4_PalateMount_M3ThumbscrewAdapter.STL
- __MACOSX/Star Protocol (Wan et al 2025) CAD Models/._Step4_PalateMount_M3ThumbscrewAdapter.STL
